# Supplementary material for: Temozolomide-Acquired Resistance Is Associated with Modulation of the Integrin Repertoire in Glioblastoma, Impact of α5β1 Integrin
Source: Cancers (Basel). 2022 Jan 12;14(2):369. doi: 10.3390/cancers14020369 (PMC8773618; doi:10.3390/cancers14020369)
Supplement: Supplementary file 1 [file cancers-14-00369-s001.zip]

Archive with 1 entries (1 files):
- cancers-1456579-supplementary.pdf
